# Supplementary material for: Gender and the length of time since autologous hematopoietic stem cell transplantation—What is their influence on the immune reconstitution in multiple myeloma patients?
Source: PLoS One. 2023 Dec 7;18(12):e0295308. doi: 10.1371/journal.pone.0295308 (PMC10703237; doi:10.1371/journal.pone.0295308)
Supplement: S1 Data — (XLSX) [file pone.0295308.s001.xlsx]

## Sheet: Data
Gender	Domicile	Time since the diagnosis to the transplantation	Time since the diagnosis to the first transplantation	The number of days from the transplantation until the day of the clinic discharge	Survival	Age	Body weight - 1st measurement	WBC_v - 1st measurement	%_NEUT - 1st measurement	%_LYMPH- 1st measurement	%_MONO - 1st measurement	%_EOS - 1st measurement	%_BASO - 1st measurement	%LUC - 1st measurement	NEUT_v - 1st measurement	LYMPH_v - 1st measurement	MONO_v - 1st measurement	EOS_v - 1st measurement	BASO_ -v 1st measurement	LUC_v - 1st measurement	RCRP_v - 1st measurement	IGA_v - 1st measurement	IGG_v - 1st measurement	IGM_v - 1st measurement	%_CD19- 1st measurement	%_TCD4 - 1st measurement	%_TCD8 - 1st measurement	%_NK_cells - 1st measurement	Body weight - 2nd measurement	WBC_v - 2nd measurement	%_NEUT - 2nd measurement	%_LYMPH - 2nd measurement	%_MONO - 2nd measurement	%_EOS - 2nd measurement	%_BASO - 2nd measurement	%_LUC - 2nd measurement	NEUT_v - 2nd measurement	LYMPH_v - 2nd measurement	MONO_v - 2nd measurement	EOS_v - 2nd measurement	BASO_v - 2nd measurement	LUC_v - 2nd measurement	RCRP_v - 2nd measurement	IGA_v - 2nd measurement	IGG_v - 2nd measurement	IGM_v - 2nd measurement	%_CD19 - 2nd measurement	%_TCD4 - 2nd measurement	%_TCD8 - 2nd measurement
male	Lubuskie	20	20	24	survived	42.84	112	4.23	67.1	11	19.4	0.175	2.25		2.84	0.466	0.821	0.007	0.095										110.4	5.768	60.2	25.3	11.6	2	0.9		3.472	1.459	0.671	0.115	0.052
female	Lubuskie	15	15	16	not survived	44.41	67.8	2.82	55.4	15.8	26.3	0.15	2.38		1.56	0.44	0.742	0.004	0.07		5.61								68.2	6.575	53.9	29.2	10.4	4.6	1.8		3.543	1.922	0.686	0.303	0.121		1.77
male	Wielkopolskie	25	25	17	survived	57.41	52.7	2.69	43.1	22	24	0.039	10.8		1.16	0.592	0.646	0.001	0.29			0.77	7.63	0.28	0.7	10.5	13.5	71	54.7	4.256	42	43.8	10	2.5	1.7		1.788	1.865	0.425	0.107	0.072		1.79	0.5	14.7	0.4	11.3	8.1	68.2
male	Wielkopolskie	32	12	19	not survived	58.93	63.2	2.234	60	21.7	16.2	0.2	1.9		1.341	0.485	0.362	0.004	0.042		4.56	0.1	5	0.1	0.9	24.7	9.4	65.2	68.4	5.77	53.6	10.6	9.64	23.93	2.21		3.09	0.61	0.556	1.38	0.13			0.1	5.11	0.11	0	25.5	34.2
female	Wielkopolskie	14	14	21	survived	51.08	50.7	4.13	13	48.1	18.7	0.2	1.8	18	0.54	1.99	0.77	0.01	0.08	0.75	1.5				0.5	18.3	58.9	21.9	52	6.46	24.6	51.9	10.4	6.1	0.9	6.2	1.59	3.35	0.67	0.4	0.06	0.4	1.3	0.4	8.7	0.2	2.3	8.9	75.8
female	Lubuskie	17	17	19	survived	54.92	51.7	1.86	39.8	9	28.9	0.2	0.5	21.6	0.74	0.17	0.54	0	0.01	0.4	2	0.3	7.4	0.5	10	50.5	23	11.5	50.5	7.42	41	38.9	9.6	3.3	0.3	6.9	3.04	2.89	0.71	0.25	0.02	0.51	1.8	0.2	7.2	0.3	28	7	40.5
female	Wielkopolskie	21	21	20	not survived	64.72	47.2	1.89	50.5	36.3	6.8	0.1	0.3	6	0.95	0.68	0.13	0	0.01	0.11	4.7	0.3	6.3	0.2	2	16.4	56.7	6.4	45	2.55	63.5	21.9	7.8	1.6	0.5	4.7	1.62	0.56	0.2	0.04	0.01	0.12	1.9	0.34	18.6	0.17	0.9	10.6	70.4
male	Wielkopolskie	17	17	15	survived	45.58	79.5	3.61	67.3	14.9	10.1	0	0.3	7.4	2.43	0.54	0.36	0	0.01	0.27	5.1	0.67	5.4	0.17	0.2	19.3	47.8	27	81.5	4.01	51.3	27.9	9	7.6	0.8	3.3	2.06	1.12	0.36	0.3	0.03	0.13	3.2	2.17	7.8	0.17	17	14.5	46
female	Wielkopolskie	25	25	18	not survived	61.36	54.7	2.58	54.1	12.2	13.7	0	0.7	19.3	1.4	0.31	0.35	0	0.02	0.5		0.231	6.1	0.17	0.5	19.5	16.6	62	55	3.89	45.6	38.2	10	2.1	0.4	3.7	1.77	1.49	0.39	0.08	0.01	0.14	1	0.231	6.8	0.17	14	9.5	63
female	Lubuskie	25	25	17	not survived	63.5	58	2.48	58.1	7.9	20.5	1.1	0.5	12	1.44	0.2	0.51	0.03	0.01	0.3		0.62	6.9	0.2	0.6	39.5	27.1	22	58.3	5.03	44.6	36.3	9.8	2.7	0.7	6	2.24	1.83	0.49	0.14	0.04	0.3	1.8	0.41	10.1	0.22	3.5	9	72.5
male	Wielkopolskie	26	26	30	not survived	62.95	83	2.03	68.3	5	19	0.1	1.5	6.1	1.39	0.1	0.39	0	0.03	0.12	26.4	0.231	4.2	0.17	0	72.2	17	7.1	82	7.29	38.6	38.2	17.3	1	0.8	4.2	2.81	2.78	1.26	0.07	0.06	0.31	21.7	0.231	6.5	0.17	0.4	12.5	74.6
female	Wielkopolskie			25	survived	60.07	66	4.35	22	45.8	14.5	7.8	1.2	8.7	0.95	1.99	0.63	0.34	0.05	0.38		0.32	4.3	0.17	0.5	8.5	71	14	67.5	7.69	32.7	56.7	5.8	1.1	0.4	3.4	2.52	4.36	0.45	0.08	0.03	0.26	0.7	0.32	6.7	0.3	3.5	9	78.5
female	Wielkopolskie	17	17	15	survived	46.95	65.1	2.84	35.8	44.2	9.9	0.8	1.5	7.8	1.02	1.25	0.28	0.02	0.04	0.22	4.9	0.231	3.7	0.21	0	15	68	14	65.3	3.47	28.5	51.8	6.1	9.4	0.8	3.5	0.99	1.79	0.21	0.33	0.03	0.12	1.1	0.255	4	0.169	3.5	14.5	60
female	Wielkopolskie	40	13	15	not survived	54.8	55.7	3.5	59.4	12.2	17.1	0.2	0.8	10.2	2.08	0.43	0.6	0.01	0.03	0.36	22.7	0.38	7.5	0.38	0.5	10.9	58.4	22	55.4	3.95	58	27.5	5.5	3.1	0.9	5	2.29	1.09	0.22	0.12	0.04	0.2	2.3	0.255	7.4	0.39	44.7	10.9	18.1
female	Wielkopolskie	17	17	18	survived	66.38	59	4.08	77.9	2.3	13.2	0.4	1	5.2	3.18	0.09	0.54	0.02	0.04	0.21	11.2	0.41	5.7	0.18	0	51.6	32.3	16	55.5	4	44.4	43.2	5.8	1.9	0.5	4.2	1.78	1.73	0.23	0.08	0.02	0.17	2.5	0.45	7.2	0.17	3.7	6.8	80
female	zachodniopomorskie	25	25	13	survived	66.05	56.8	3.34	65.5	9	14.1	0	0.6	11.3	2.18	0.3	0.47	0	0.02	0.38		3.25	4.8	0.169	0	46.9	49.3	5	59.5	4.34	50.1	26.4	8.6	7.6	1.2	6.2	2.17	1.15	0.37	0.33	0.05	0.27	1.2
male	Lubuskie	24	24	21	not survived	61.61	73.2	14.43	89	3.3	4.9	0.1	0.3	2.4	12.84	0.47	0.71	0.01	0.05	0.35	53.7	0.88	6	0.17	0	20.8	20.1	50.3	70.3	3.29	51.7	27.5	11.3	2.9	0.8	5.9	2.03	1.08	0.44	0.11	0.03	0.23	2.9	0.83	6	0.169	12.5	9.5	51
male	Lubuskie	39	39	16	survived	67.53	76.75	3.42	69.7	8.4	13.7	0	0.5	7.8	2.38	0.29	0.47	0	0.02	0.27	26.3	0.255	2.2	0.169	0.5	31	34	20.5	79.1	6.08	54.2	34.1	6.02	1.4	0.5	3.5	3.29	2.07	0.38	0.09	0.03	0.22	2.2	0.261	2.5	0.169	3.6	41.2	48
male	Wielkopolskie	75	75	14	survived	46.92	106.3	1.87	44.2	23.8	17	0.1	0.8	14.2	0.83	0.44	0.32	0	0.01	0.27	4.6	0.261	6.5	0.169	0	17	70	4	101.7	2.03	36.8	39	13.7	5.8	1.2	3.4	0.75	0.79	0.28	0.12	0.03	0.07	2.1	0.231	9.7	0.71	10	15.1	59.2
male	Wielkopolskie	51	51	16	survived	58.21	67.3	3.92	66.5	12.5	10.8	0.1	0.4	9.7	2.61	0.49	0.42	0	0.02	0.38	2.5	0.45	6.6	0.28	0.5	22.5	15	52.5	69	6.66	76.6	11.9	6.9	1.4	0.3	2.9	5.1	0.8	0.46	0.09	0.02	0.2	2	0.46	7.9	0.169	15	16.8	39.9
male	Wielkopolskie	34	34	19	survived	50.87	76.2	4.78	66.8	9.3	13.7	0.2	0.8	9.2	3.19	0.45	0.66	0.01	0.04	0.44	21.2	0.68	15.6	0.34	2.7	38.8	26.1	26.8	79	7.33	68.2	17.9	7.2	4.6	0.3	1.9	5	1.31	0.52	0.33	0.02	0.14	36.7	0.91	20.3	0.3	41.7	10.8	24.7
female	Wielkopolskie			19	not survived	62.78	91.9	1.4	41.6	21.6	21.1	0	0	15.7	0.58	0.3	0.3	0	0	0.22		5.39	6	0.156	0	44.4	43.5	10	90.5	5.53	25.3	42.1	8.4	16.9	0.9	6.3	1.4	2.33	0.47	0.94	0.05	0.35	4	6.28	8.2	0.24	3.8	11.2	72.2
male	zachodniopomorskie	13	13	16	survived	65.12	77.1	3.43	38	34.7	18.6	0	0.8	7.9	1.3	1.19	0.64	0	0.03	0.27	5.6	1.12	11.3	0.31	1.5	27	40	29	78.7	4.56	42.8	44.7	7.9	1.1	0.9	2.6	1.95	2.04	0.36	0.05	0.04	0.12	2.4	1.16	12.8	1.12	7.2	15.8	63
female	Wielkopolskie	25	25	19	survived	64.37	50.7	18.64	88.1	2.1	6.3	0.1	0.1	3.3	16.43	0.38	1.17	0.02	0.02	0.62	1.2	1.02	3.6	0.153	0	80.2	16.3	5	49.9	3.36	60.6	16.7	9	7.5	0.4	5.8	2.03	0.56	0.3	0.25	0.01	0.19	1.5	0.9	3.3	0.153	12.4	22.5	56.3
male	Wielkopolskie	19	19	19	survived	67.29	72.2	3.84	43.6	19.9	26.6	0.7	1.1	8.1	1.67	0.76	1.02	0.03	0.04	0.31	42.1	0.63	7.8	0.16	0	26.7	67.7	5.4	70.9	7.28	26.8	52.2	9.6	2.7	0.9	8	1.95	3.8	0.7	0.19	0.06	0.58	2.4	0.95	16.6	0.153	3.5	7	73.5
[truncated: 1 more columns]
